# Supplementary material for: The NT5DC family: expression profile and prognostic value in pancreatic adenocarcinoma
Source: J Cancer. 2023 Jul 16;14(12):2274–88. doi: 10.7150/jca.85811 (PMC10414034; doi:10.7150/jca.85811)
Supplement: Supplementary file 1 — Supplementary table. [file jcav14p2274s1.xlsx]

## Sheet: Sheet1
Supplementary Table 1. The co-expression genes of the NT5DC family members.
Gene	Cytoband	Altered group	Unaltered group	Altered group	Unaltered group	Log2 Ratio	p-Value	q-Value
UGT2B7	4q13.2	4.27	6.41	2.35	2.13	-2.14	1.067e-05	0.0583
ATP13A4	3q29	4.57	6.37	2.06	1.74	-1.81	1.715e-05	0.0583
MT1G	16q13	6.58	8.47	2.14	1.98	-1.89	1.763e-05	0.0583
ACADL	2q34	3.13	4.67	1.87	1.79	-1.54	5.626e-05	0.0877
MT1H	16q13	3.23	4.79	1.95	2.08	-1.56	0.0001056	0.0967
LGALS2	22q13.1	5.77	7.63	2.45	2.15	-1.86	0.0001528	0.105
PRSS3P2	7q34 alternate reference locus	6.39	9.6	4.33	4.27	-3.21	0.000245	0.123
LYPD6B	2q23.2	6.28	8.03	2.48	1.35	-1.75	0.0002556	0.123
ANPEP	15q26.1	9.6	11.24	2.27	1.77	-1.64	0.0002584	0.123
KLK1	19q13.33	6.1	8.55	3.36	3.23	-2.45	0.0002915	0.123
GCKR	2p23.3	4.09	5.71	2.27	1.74	-1.61	0.0003069	0.123
IL22RA1	1p36.11	7.63	9.24	2.3	1.53	-1.61	0.0003108	0.123
SLC39A5	12q13.3	5.39	7.25	2.55	2.66	-1.86	0.0003289	0.123
REG1CP	2p12	2.07	4.28	2.84	4.08	-2.21	0.0003485	0.123
HNF1B	17q12	7.87	9.85	2.96	1.18	-1.98	0.0004225	0.125
C4BPB	1q32.1	5.51	7.22	2.51	1.77	-1.71	0.0004464	0.125
PRSS3	9p13.3	9.45	11.43	2.82	2.67	-1.97	0.0004612	0.125
CXCL3	4q13.3	5.21	6.75	2.28	1.61	-1.55	0.0004713	0.125
DEFB1	8p23.1	7.49	9.4	2.84	1.79	-1.91	0.0004727	0.125
KLK7	19q13.41	6.1	8.9	4.16	2.79	-2.8	0.0004854	0.125
VTCN1	1p13.1-p12	6.2	8.1	2.85	1.71	-1.9	0.0005109	0.125
SLC30A2	1p36.11	4.71	6.46	2.48	2.76	-1.75	0.0005611	0.13
AKR1B10	7q33	6.67	9.03	3.61	2.34	-2.37	0.000637	0.132
TMPRSS3	21q22.3	8.21	9.97	2.76	1.16	-1.76	0.0006976	0.133
GGT6	17p13.2	6.67	8.77	3.29	1.53	-2.11	0.0007026	0.133
CUZD1	10q26.13	6.11	7.9	2.42	3.57	-1.79	0.000725	0.133
RBPJL	20q13.12	2.09	4.02	2.6	3.96	-1.93	0.000748	0.133
HHLA2	3q13.13	6.13	8.08	3.07	1.75	-1.95	0.0008334	0.141
POU2AF1	11q23.1	5.94	7.5	2.4	1.91	-1.56	0.0008514	0.142
SERPINA4	14q32.13	7.48	9.53	3.23	1.88	-2.04	0.0008883	0.145
FOLR1	11q13.4	6.07	7.64	2.42	2	-1.57	0.0009091	0.145
CLDN2	Xq22.3	8.74	11.09	3.76	2.1	-2.35	0.0009813	0.148
PRSS1	7q34	8.55	11.75	4.86	4.83	-3.2	0.0009961	0.149
CELP	9q34.13	2.3	4.89	3.67	5.16	-2.59	0.001003	0.149
AQP12B	2q37.3	2.79	4.38	2.31	3.01	-1.59	0.001063	0.151
DNER	2q36.3	6.37	4.78	2.58	1.53	1.59	0.00114	0.152
PDIA2	16p13.3	5.41	7.27	2.71	3.57	-1.86	0.001176	0.152
SERPINB2	18q21.33-q22.1	5.28	7.03	2.84	2.19	-1.75	0.00143	0.153
SLC9A4	2q12.1	2.69	4.46	2.82	2.78	-1.77	0.001546	0.153
SAA2	11p15.1	5.38	6.89	2.46	2.06	-1.51	0.001563	0.153
LEFTY1	1q42.12	6.06	7.99	3.06	3	-1.92	0.001566	0.153
CAPN6	Xq23	6.74	8.25	2.53	1.58	-1.51	0.001584	0.153
KLK11	19q13.41	7.24	9.6	4.02	1.6	-2.36	0.001592	0.153
BCL2L15	1p13.2	7.73	9.47	2.97	1.15	-1.74	0.001613	0.153
SPDEF	6p21.31	7.17	8.8	2.73	1.77	-1.63	0.001629	0.153
CELA2A	1p36.21	4.43	7.54	4.72	6.06	-3.11	0.001632	0.153
SLC6A20	3p21.31	7.63	9.4	3.01	1.44	-1.77	0.001715	0.153
KRT23	17q21.2	7.35	9.22	3.17	1.73	-1.87	0.001727	0.153
CTRL	16q22.1	5.17	6.96	2.67	3.88	-1.8	0.001847	0.156
UGT2A3	4q13.2	5.94	8.06	3.55	2.54	-2.11	0.001879	0.156
SLC3A1	2p21	7.73	9.62	3.11	2.74	-1.89	0.001896	0.156
CLDN10	13q32.1	7.85	9.92	3.49	2.47	-2.06	0.001937	0.156
UPK1B	3q13.32	4.52	6.69	3.61	3.06	-2.17	0.001959	0.156
MUC5B	11p15.5	9.77	12.13	4.04	2.41	-2.36	0.001976	0.156
GJB1	Xq13.1	8.38	10	2.81	1.32	-1.62	0.001991	0.156
PIGR	1q32.1	10.59	12.88	3.94	2.27	-2.29	0.002004	0.156
POU2F3	11q23.3	5.41	7.03	2.77	1.58	-1.61	0.002019	0.156
CPA6	8q13.2	1.98	3.55	2.57	2.5	-1.57	0.002057	0.156
LTF	3p21.31	7.8	9.72	3.28	2.52	-1.92	0.00227	0.16
TRPV6	7q34	6.44	8.36	3.32	2.37	-1.93	0.002331	0.16
UGT2B15	4q13.2	6.19	7.92	2.92	2.62	-1.73	0.002358	0.16
CYP2C18	10q23.33	6.4	8.26	3.28	1.84	-1.86	0.002434	0.16
GP2	16p12.3	7	9.84	4.66	5.15	-2.85	0.00248	0.16
PKHD1	6p12.3-p12.2	6.47	8.11	2.83	2.18	-1.64	0.002529	0.162
VSIG2	11q24.2	8.26	10.3	3.65	1.71	-2.04	0.002559	0.162
REG1B	2p12	5.55	8.37	4.54	5.59	-2.83	0.002591	0.162
EPN3	17q21.33	7.06	8.69	2.93	1.15	-1.63	0.002644	0.162
KCNJ15	21q22.13-q22.2	7.63	9.23	2.8	1.99	-1.6	0.002653	0.162
A4GNT	3q22.3	3.44	5	2.66	2.44	-1.56	0.002755	0.162
SFTA2	6p21.33	6.16	8.14	3.55	1.81	-1.98	0.002784	0.163
HSD17B2	16q23.3	8.2	9.94	3.14	1.53	-1.74	0.002862	0.164
CXCL17	19q13.2	7.31	9.32	3.59	2.23	-2.01	0.002911	0.164
PLA2G10	16p13.12	5.85	7.66	3.26	1.63	-1.8	0.002937	0.164
RHOV	15q15.1	6.64	8.27	2.94	1.52	-1.63	0.002945	0.164
ABCA12	2q35	3.96	5.52	2.8	1.77	-1.56	0.003009	0.164
TMEM92	17q21.33	7.09	8.68	2.92	1.27	-1.6	0.003109	0.165
MMP1	11q22.2	9.29	11.09	3.2	2.37	-1.8	0.003129	0.165
NXF2	Xq22.1	2.26	0.54	3.18	0.94	1.72	0.00315	0.165
CLDN18	3q22.3	8.26	11.22	5.33	3.41	-2.96	0.003193	0.165
PDZK1IP1	1p33	9.47	11.37	3.49	1.33	-1.9	0.003206	0.165
TFF2	21q22.3	8.02	10.48	4.45	2.75	-2.46	0.003238	0.165
ARL14	3q25.33	6.92	8.85	3.53	1.57	-1.92	0.003241	0.165
IYD	6q25.1	5.99	7.74	3.17	1.85	-1.75	0.003244	0.165
CHST4	16q22.2	6.77	8.59	3.32	1.75	-1.82	0.003274	0.165
MUCL3	6p21.33	7.88	10.68	5.03	3.5	-2.8	0.003286	0.165
KRT17	17q21.2	10.47	12.66	3.99	2.26	-2.19	0.003331	0.166
PROM2	2q11.1	9	10.71	3.14	1.71	-1.71	0.003455	0.167
SCTR	2q14.2	7.28	8.97	3.01	2.45	-1.69	0.003479	0.167
SYCN	19q13.2	3.59	5.88	3.74	5.11	-2.29	0.003736	0.172
MUC2	11p15.5	2.67	4.38	2.77	3.99	-1.72	0.003884	0.174
SHISA7	19q13.42	3.69	1.98	3.22	1.3	1.71	0.003941	0.175
LGALS4	19q13.2	10.56	12.75	4.15	1.9	-2.2	0.004131	0.176
CFTR	7q31.2	9.32	11.29	3.63	2.73	-1.98	0.004204	0.176
CELA3B	1p36.12	5.17	7.92	4.69	5.82	-2.75	0.004432	0.178
IHH	2q35	5.89	7.41	2.81	2.15	-1.52	0.004463	0.178
EPS8L3	1p13.3	8.5	10.42	3.68	1.6	-1.92	0.004504	0.178
MUC6	11p15.5	8.69	10.94	4.14	3.26	-2.25	0.004539	0.179
KBTBD12	3q21.3	4.47	5.99	2.84	2.12	-1.52	0.004779	0.183
CELA2B	1p36.21	3.56	5.97	4.12	5.31	-2.41	0.004813	0.183
DMBT1	10q26.13	8.81	11.04	4.22	2.84	-2.23	0.004964	0.184
PRSS8	16p11.2	9.91	11.84	3.75	1.28	-1.93	0.004984	0.184
SPINK4	9p13.3	2.74	4.3	2.68	3.47	-1.56	0.005055	0.184
FUT6	19p13.3	7.5	9.17	3.26	1.07	-1.67	0.005066	0.184
ODAM	4q13.3	4.39	5.97	2.98	2.14	-1.58	0.005069	0.184
ALDH3A1	17p11.2	5.67	7.44	3.38	2.01	-1.77	0.005083	0.184
CAPN9	1q42.2	5.29	7.12	3.43	2.53	-1.82	0.005094	0.184
CTSE	1q32.1	10.78	13.36	5.05	2.02	-2.58	0.005256	0.187
REG3A	2p12	7.04	9.87	5.13	5.26	-2.83	0.005266	0.187
MUC1	1q22	12.21	13.79	3.09	1.35	-1.58	0.005359	0.187
TRIM15	6p22.1	6.21	7.92	3.35	1.56	-1.71	0.005517	0.188
OLFM4	13q14.3	11.08	13.76	5.19	2.89	-2.67	0.005528	0.188
SH3RF2	5q32	7.88	9.45	3.1	1.13	-1.57	0.005531	0.188
KRT6B	12q13.13	6.65	8.55	3.67	2.26	-1.9	0.005567	0.188
MMP7	11q22.2	11.34	13.6	4.45	1.77	-2.25	0.005614	0.188
TACSTD2	1p32.1	10.95	12.66	3.39	1.46	-1.72	0.005736	0.189
KLK10	19q13.41	8.3	10.45	4.23	2.09	-2.14	0.005934	0.191
HKDC1	10q22.1	8.26	9.84	3.15	1.29	-1.58	0.00608	0.191
CAPSL	5p13.2	3.04	1.42	3.25	1.29	1.62	0.006367	0.195
AGR2	7p21.1	11.15	13.04	3.81	1.42	-1.89	0.00652	0.196
AQP8	16p12.1	2.99	4.65	2.88	4.09	-1.67	0.006623	0.197
GATA4	8p23.1	6.63	8.14	3.01	1.72	-1.51	0.00669	0.197
CEACAM6	19q13.2	12.07	14.29	4.49	2.01	-2.22	0.007049	0.198
SFN	1p36.11	9.36	11.28	3.95	1.52	-1.93	0.007456	0.202
CPA2	7q32.2	5.96	8.54	4.75	5.66	-2.58	0.00751	0.202
REG1A	2p12	9.57	12.37	5.5	4.4	-2.8	0.007526	0.202
ERN2	16p12.2	8.19	10.26	4.25	1.95	-2.07	0.007725	0.202
CPB1	3q24	7.85	10.58	5.11	5.77	-2.73	0.007761	0.202
FGFBP1	4p15.32	5.2	6.83	3.27	2.14	-1.62	0.007815	0.202
GJB3	1p34.3	7.84	9.61	3.66	1.42	-1.77	0.007986	0.203
ADGRF1	6p12.3	6.91	8.66	3.61	1.68	-1.75	0.008047	0.203
CPA1	7q32.2	7.37	10.08	5.03	6.06	-2.71	0.008205	0.203
ITGB6	2q24.2	9.88	11.88	4.16	1.48	-2	0.008279	0.203
CTRB2	16q23.1	7.52	10.34	5.3	6.23	-2.82	0.008448	0.203
LCN2	9q34.11	11.25	13.55	4.79	1.87	-2.29	0.008519	0.203
OVOL1	11q13.1	6.14	7.71	3.28	1.3	-1.57	0.008655	0.203
CLPS	6p21.31	5.55	8.02	4.57	5.75	-2.47	0.008655	0.203
GJB4	1p34.3	5.93	7.6	3.48	1.69	-1.67	0.008849	0.203
NECTIN4	1q23.3	8.37	10.16	3.77	1.32	-1.79	0.008958	0.203
JCHAIN	4q13.3	9.42	10.99	3.21	2.17	-1.57	0.008975	0.203
SYT8	11p15.5	7.72	9.72	4.16	2.31	-2	0.009007	0.203
WDR72	15q21.3	6.79	8.6	3.73	2.18	-1.8	0.00903	0.203
INAVA	1q32.1	9.78	11.49	3.6	1.28	-1.71	0.009063	0.203
PPP1R1B	17q12	9.1	10.75	3.41	2.07	-1.65	0.00911	0.203
SERPINI2	3q26.1	3.03	4.66	2.95	4.21	-1.64	0.009273	0.204
CTRC	1p36.21	5.97	8.45	4.73	5.68	-2.48	0.009701	0.205
CCL19	9p13.3	6.57	8.13	3.15	2.7	-1.56	0.009753	0.205
PNLIP	10q25.3	6.5	9.27	5.27	6.4	-2.78	0.009759	0.205
TSPAN8	12q21.1	10.95	12.57	3.44	1.45	-1.62	0.00976	0.205
ST6GALNAC1	17q25.1	8.1	9.68	3.34	1.68	-1.58	0.009918	0.207
PNLIPRP2	10q25.3	4.56	6.89	4.46	5.27	-2.33	0.009942	0.207
SLC34A2	4p15.2	7.15	8.74	3.34	2.08	-1.6	0.009997	0.207
PNLIPRP1	10q25.3	4.33	6.61	4.37	5.31	-2.28	0.0103	0.208
TRIM31	6p22.1	7	8.72	3.66	1.89	-1.72	0.0105	0.208
PLA2G1B	12q24.31	5.62	7.81	4.16	5.33	-2.19	0.0105	0.208
KLK8	19q13.41	4.58	6.36	3.66	3.04	-1.78	0.0108	0.208
CXCL5	4q13.3	8.11	10.06	4.11	2.73	-1.95	0.0109	0.208
CELA3A	1p36.12	6.85	9.57	5.31	6.13	-2.72	0.0109	0.208
UBD	6p22.1	9.44	10.96	3.29	1.51	-1.52	0.0111	0.208
ADAM6	14q32.33	13.2	14.73	3.27	2.09	-1.53	0.0118	0.212
VSIG1	Xq22.3	7.07	8.92	3.95	2.56	-1.85	0.0118	0.212
KRT7	12q13.13	11.86	13.65	3.94	1.33	-1.79	0.012	0.212
LAMB3	1q32.2	11.72	13.29	3.45	1.41	-1.57	0.0121	0.213
EREG	4q13.3	5.08	6.65	3.38	2.14	-1.57	0.0125	0.215
CTRB1	16q23.1	6.8	9.37	5.08	6.12	-2.58	0.0125	0.215
CEACAM7	19q13.2	6.93	8.77	3.94	2.73	-1.84	0.0125	0.215
KLK6	19q13.41	7.16	9.15	4.3	2.75	-1.99	0.0126	0.215
APCS	1q23.2	5.61	7.42	3.76	3.47	-1.81	0.0126	0.215
PGC	6p21.1	6.16	8.51	4.93	4.34	-2.35	0.0129	0.216
KRT16	17q21.2	7.52	9.45	4.21	2.49	-1.93	0.013	0.216
GPRC5A	12p13.1	10.64	12.37	3.83	1.66	-1.73	0.013	0.216
FUT3	19p13.3	8.8	10.35	3.46	1.35	-1.55	0.0134	0.217
SERPINB5	18q21.33	7.98	9.78	4.04	1.75	-1.8	0.014	0.219
S100A14	1q21.3	9.76	11.47	3.85	1.62	-1.71	0.0141	0.22
SLC26A9	1q32.1	7.18	8.85	3.68	2.32	-1.67	0.0143	0.221
PADI1	1p36.13	6.63	8.49	4.07	3.03	-1.86	0.0148	0.224
MYEOV	11q13.3	7.72	9.38	3.73	1.92	-1.66	0.0151	0.225
C19ORF33	19q13.2	9.52	11.25	3.94	1.38	-1.73	0.0151	0.225
TRIM29	11q23.3	9.27	11.23	4.42	2.17	-1.96	0.0152	0.225
GALNT5	2q24.1	7.5	9.03	3.48	1.51	-1.53	0.0153	0.225
TCN1	11q12.1	9.27	11.08	4.15	2.14	-1.81	0.0166	0.23
PLA2G2A	1p36.13	5.79	7.61	4.08	3.08	-1.82	0.0172	0.232
UGT1A6	2q37.1	6.38	7.9	3.46	2	-1.51	0.0173	0.233
CEACAM5	19q13.2	10.41	12.69	5.24	3.1	-2.28	0.018	0.236
PROM1	4p15.32	9.15	10.67	3.56	1.62	-1.52	0.0186	0.238
CST6	11q13.1	5.77	7.28	3.48	2.23	-1.51	0.0188	0.238
KRT5	12q13.13	6.13	7.9	3.96	3.31	-1.76	0.0189	0.238
MSLN	16p13.3	9.91	11.84	4.52	2.43	-1.93	0.0192	0.239
CEL	9q34.13	8.23	10.12	3.91	5.16	-1.89	0.0196	0.24
REG3G	2p12	4.58	6.58	4.26	5.04	-2	0.0196	0.24
CRP	1q23.2	7.26	9.18	4.34	3.92	-1.92	0.0209	0.243
TFF1	21q22.3	9.58	11.47	4.43	2.98	-1.89	0.0214	0.244
UGT1A10	2q37.1	6.9	8.81	4.57	2.44	-1.91	0.0215	0.244
ANXA8	10q11.22	7.01	8.67	3.92	2.56	-1.66	0.0215	0.244
TMPRSS4	11q23.3	9.9	11.81	4.67	1.66	-1.91	0.0228	0.248
LINC01559	12p13.1	5.96	7.53	3.83	2.13	-1.58	0.0238	0.25
AMY2A	1p21.1	5.98	8	4.34	5.74	-2.02	0.0242	0.251
TNS4	17q21.2	8.3	10.01	4.23	2.31	-1.72	0.0256	0.257
COL17A1	10q25.1	9.58	11.35	4.39	2.36	-1.77	0.0267	0.259
REG4	1p12	8.32	10.27	4.69	3.82	-1.95	0.0273	0.261
AFAP1-AS1	4p16.1	7.19	8.7	3.77	2.31	-1.51	0.0287	0.265
AQP5	12q13.12	7.96	9.49	3.83	2.39	-1.53	0.0294	0.267
S100P	4p16.1	9.73	11.59	4.75	2.29	-1.86	0.0301	0.269
DUOX2	15q21.1	9.97	11.53	3.98	2.43	-1.56	0.0323	0.275
PSCA	8q24.3	8.38	10.12	4.53	3.27	-1.74	0.0385	0.289
KRT6A	12q13.13	6.57	8.31	4.53	3.4	-1.74	0.039	0.291
LY6D	8q24.3	5.04	6.65	4.27	3.3	-1.61	0.0427	0.3
CRISP3	6p12.3	7.04	8.56	4.04	3.67	-1.53	0.0469	0.309
SLC6A14	Xq23	7.9	9.41	4.25	2.06	-1.51	0.0481	0.313
